# Supplementary material for: TERT RNAscope analysis of sub-centimetric papillary thyroid carcinomas and synchronous lymph node metastases
Source: Thyroid Res. 2024 Apr 15;17:8. doi: 10.1186/s13044-024-00195-7 (PMC11017548; doi:10.1186/s13044-024-00195-7)
Supplement: Supplementary file 1 — Supplementary Material 1. [file 13044_2024_195_MOESM1_ESM.xlsx]

## Sheet: Tabelle1
Supplementary Table 1. Patient information and morphological patterns in subcentimetric papillary thyroid carcinomas and corresponding lymph node metastases
			outcome		Thyroid											lymph nodes
Case	Gender	Age	Outcome	Days of follow-up	Size in mm	WHO 2022 subtype of papillary thyroid carcinoma	Stromal desmoplasia	Psammoma bodies	Lymphovascular invasion	Vascular invasion	Intratumoral inflammation	Hashimoto's thyroiditis	Multifocality	Further morphological changes	BRAF V600E IHC	Size of the largest metastasis in mm	Extranodal growth	Subtype	Stromal desmoplasia	Psammoma bodies	Cystic changes	Further morphological changes	Lymph nodes total	Lymph node metastases total	Lymph node metastases central compartment	Lymph node metastases lateral compartment	BRAF V600E IHC
PTMC1	f	45	no recurrence	1444	1	classic	no	no	no	no	no	no	no		NA	29	no	follicular	no	no	yes		3	1	0	1	MUT
PTMC2	m	67	NA	NA	0.3	infiltrative follicular	no	no	no	no	yes	yes	no		NA	14	no	classic	yes	yes	no	dystrophic calcification	23	4	0	4	MUT
PTMC3	m	62	no recurrence	659	1.5	infiltrative follicular	no	no	no	no	no	no	no		NA	8	yes	follicular and classic	no	yes	yes		42	5	4	1	WT
PTMC4	m	48	no recurrence	1093	6	classic	yes	yes	no	no	no	yes	no		MUT	6	no	classic	yes	no	yes	dystrophic calcification	33	2	1	1	MUT
PTMC5	f	65	NA	NA	4	infiltrative follicular	no	no	no	no	no	no	yes		WT	1.5	no	follicular	no	yes	no		11	6	5	1	WT
PTMC6	m	80	NA	NA	6	classic	yes	yes	no	no	no	no	yes	dystrophic calcification	WT	19	no	classic	no	no	yes	foamy histiocytes	18	1	0	1	WT
PTMC7	f	61	no recurrence	1409	9	classic	yes	no	no	no	no	no	yes	dystrophic calcification	MUT	25	yes	classic	yes	yes	no		24	7	5	2	MUT
PTMC8	f	34	NA	NA	5	classic	no	yes	no	no	no	yes	yes		MUT	23	no	classic	yes	yes	no	edematous changes	31	14	4	10	MUT
PTMC9	m	66	no recurrence	131	4	classic	yes	yes	no	no	no	no	yes		MUT	9	no	completely cystic transformed	no	no	yes		28	1	0	1	MUT
PTMC10	m	41	no recurrence	97	9	classic	yes	yes	no	no	no	no	yes		MUT	22	yes	follicular and classic	no	yes	yes		41	11	8	3	MUT
PTMC11	m	35	no recurrence	888	7	classic	yes	no	no	no	no	no	yes		MUT	14	no	classic	yes	no	no		19	1	0	1	MUT
PTMC12	m	30	no recurrence	2074	10	classic	yes	yes	no	no	no	no	no		MUT	2	no	classic	no	no	no		5	1	1	0	MUT
PTMC13	m	58	no recurrence	2157	5	classic	yes	no	no	no	yes	no	no		MUT	8	no	classic	yes	yes	yes		74	2	0	2	MUT
PTMC14	f	38	no recurrence	2241	4	infiltrative follicular	yes	yes	no	no	no	no	no	dystrophic calcification	WT	45	no	classic	no	yes	yes	foamy histiocytes	12	1	0	1	WT
PTMC15	m	34	no recurrence	443	8	follicular	yes	no	no	no	no	no	yes	cystic	WT	16	no	follicular	no	no	no		27	8	4	4	WT
PTMC16	f	19	NA	NA	4	classic	yes	yes	no	no	no	no	yes	cystic	MUT	15	no	classic	no	no	yes		20	3	2	1	MUT
PTMC17	m	55	no recurrence	1056	5	classic	yes	yes	no	no	no	no	yes		MUT	3	no	classic	no	yes	no		69	1	0	1	NA
PTMC18	f	40	NA	NA	5	classic	no	yes	no	no	no	no	no	cystic	WT	7	no	classic	yes	yes	yes		5	1	1	0	WT
PTMC19	m	46	no recurrence	2482	1.5	classic	yes	no	no	no	no	no	no		MUT	42	no, completely cystic	classic	no	no	yes	dystrophic calcification	10	1	0	1	MUT
PTMC20	f	40	NA	NA	8	classic	yes	no	no	no	no	no	yes	cystic	MUT	10	yes	classic	no	no	yes		8	1	1	0	MUT
PTMC21	m	58	recurrence in cervical lymph node	455	8	classic	yes	no	no	no	no	no	yes	cystic	MUT	25	no	classic	yes	no	yes	edematous changes	18	3	1	2	MUT
PTMC22	f	49	no recurrence	230	3.5	infiltrative follicular	yes	no	no	no	no	no	yes		MUT	17	no	classic and follicular	no	no	yes, follicular metastases not	regression areas	27	5	5	0	MUT
MUT = mutated
WT = wild type
